# Supplementary material for: Association of Tumor Volumetry with Postoperative Outcomes for Cervical Paraganglioma
Source: Diagnostics (Basel). 2023 Feb 15;13(4):744. doi: 10.3390/diagnostics13040744 (PMC9955955; doi:10.3390/diagnostics13040744)
Supplement: Supplementary file 1 [file diagnostics-13-00744-s001.zip]

Archive with 1 entries (1 files):
- diagnostics-2080298-supplementary.pdf
